# Supplementary material for: Phosphorus Fertilizers from Sewage Sludge Ash and Animal Blood as an Example of Biobased Environment-Friendly Agrochemicals: Findings from Field Experiments
Source: Molecules. 2022 Apr 26;27(9):2769. doi: 10.3390/molecules27092769 (PMC9100326; doi:10.3390/molecules27092769)
Supplement: Supplementary file 1 [file molecules-27-02769-s001.zip]

Archive with 1 entries (1 files):
- molecules-1633962-supplementary.pdf
